# Supplementary material for: Comparative Mitogenomics Reveals Intron Dynamics and Mitochondrial Gene Expression Shifts in Domesticated and Wild Pleurotus ostreatus
Source: J Fungi (Basel). 2026 Jan 20;12(1):75. doi: 10.3390/jof12010075 (PMC12842788; doi:10.3390/jof12010075)
Supplement: Supplementary file 1 [file jof-12-00075-s001.zip]

Archive with 7 entries (7 files):
- jof-4089078-supplementary.pdf
- Table S1_List of primers.xlsx
- Table S2_Data of genome sequencing.xlsx
- Table S3_Codon usage of tRNAs.xlsx
- Table S4_Duplicated sequences intra mitogenomes.xlsx
- Table S5_Tandem Repeats in mitogenomes.xlsx
- Table S6 _Transposon Elements.xlsx
