# Supplementary material for: Comparative Mitogenomics Reveals Intron Dynamics and Mitochondrial Gene Expression Shifts in Domesticated and Wild Pleurotus ostreatus
Source: J Fungi (Basel). 2026 Jan 20;12(1):75. doi: 10.3390/jof12010075 (PMC12842788; doi:10.3390/jof12010075)
Supplement: Supplementary file 1 [file jof-12-00075-s001.zip › Table S1_List of primers.xlsx]

## Sheet: List primers qPCR 
Table S1. List of qPCR primers used in this study.
Gene name	Primer name	Sequence (5' > 3')	Description
nad1	nad1_Fw	TGGTTCCGAGCTACTTTACCT	NADH dehydrogenase subunit 1
	nad1_Rv	AAGCAACACAAACAGGTAAAAGA
nad2	nad2_Fw	TTCAGCAATGCAAAGTGGATATT	NADH dehydrogenase subunit 2
	nad2_Rv	AATTCTGGGTTTTCTACTGAGGT
nad3	nad3_Fw	AACCTGATGAATCTAAAGTT	NADH dehydrogenase subunit 3
	nad3_Rv	TTGATACAGAGTTACTGCTA
nad4	nad4_Fw	AATTGCTTCTTTAGGTGCTACT	NADH dehydrogenase subunit 4
	nad4_Rv	AGGTTGCATATGTGGTGAATAA
nad4L	nad4L_Fw	TCTAATGATAATAGCCATAG	NADH dehydrogenase subunit 4L
	nad4L_Rv	CAGATTCTGCTCCTGCAATAG
nad5	nad5_Fw	AGGAGCAACTACAGCCTTTT	NADH dehydrogenase subunit 5
	nad5_Rv	ACTGACTTAATCCTACTGCCATT
nad6	nad6_Fw	GCCACTTTTGTTCAAGCTGC	NADH dehydrogenase subunit 6
	nad6_Rv	ATGTGAATAAAGAACCTATTGCT
cox1	cox1_Fw	AATAAGATTGGAACTTGCAGCTC	Cytochrome c oxidase subunit 1
	cox1_Rv	TCCTCCTACTAATCCAGGCAT
cox2	cox2_Fw	AATGATGCGCCTCAACCTTG	Cytochrome c oxidase subunit 2
	cox2_Rv	AGCCCAGAAAACTGAGAAACA
cox3	cox3_Fw	AGATCCTTCACCTTGGCCAA	Cytochrome c oxidase subunit 3
	cox3_Rv	TGAACCATAGAGCCATTCCAGA
cob	cob_Fw	TGGGGTGGTTTCAGTGTAAGT	cytochrome b
	cob_Rv	TGAAGGGCAATCATATGGGC
atp6	atp6_Fw	TGTAGCGGGACATACTTTACTGA	ATP synthase subunit 6
	atp6_Rv	ACAGCCACAACTAAATTACCTGA
atp8	atp8_Fw	TGCCACAATTAATACCATTTT	ATP synthase subunit 8
	atp8_Rv	ACTTGTTGGAATGTGTATAATGGT
atp9	atp9_Fw	TCAGGATTAATTGGAGCCGGA	ATP synthase subunit 8
	atp9_Rv	TGAGGGTTTCTTGCAGTAGA
