# Supplementary material for: Comparative Mitogenomics Reveals Intron Dynamics and Mitochondrial Gene Expression Shifts in Domesticated and Wild Pleurotus ostreatus
Source: J Fungi (Basel). 2026 Jan 20;12(1):75. doi: 10.3390/jof12010075 (PMC12842788; doi:10.3390/jof12010075)
Supplement: Supplementary file 1 [file jof-12-00075-s001.zip › Table S2_Data of genome sequencing.xlsx]

## Sheet: Table S2
Sample Name	Number of FLIs	Million read-pairs (or reads)	Yield (Gb)	Trimmed yield (Gb)	Avg PhiX error r1	Avg PhiX error r2	Organism	Avg % unique	Avg % unmapped	Avg % duplicate	Avg % difference r1	Avg % difference r2	Avg alignment insert size	Mean coverage	Median coverage	c10	c15	c30
dkN001	8	4.004	1.209	1.209	0.16	0.29125	Pleurotus ostreatus	84.085	5.68875	5.5975	1.33	1.615	452.5	31559	30000	90.816	90.144	56.096
dkN009	8	4.082	1.232	1.232	0.1775	0.3075	Pleurotus ostreatus	67.6925	21.4975	4.3225	4.3525	4.65	474.5	24219	24000	80.908	78.023	25.882
dkF515	8	3.591	1.084	1.084	0.18	0.3	Pleurotus ostreatus	77.515	11.615	4.8575	2.15125	2.32125	438.75	25192	23000	95.238	85.526	21.680
Column description
Sample Barcode	Unique internal CNAG identifier of the sample
Sample Name	Sample name provided by the collaborator
Number of FLIs	Number of sequencing Flowcell Lane Index units for this sample (equivalent to the number of times the sample has been sequenced)
Million read-pairs (or reads)	Total million read-pairs (or reads for single-end runs) that passed Illumina filter
Yield (Gb)	Total yield in Gigabases from the read-pairs (or reads for single-end runs) that passed Illumina filter
Trimmed yield (Gb)	Trimmed yield in Gigabases from the read-pairs (or reads for single-end runs) that passed Illumina filter
Avg PhiX error r1	Average % mismatches between the spiked-in PhiX read 1 and the PhiX reference
Avg PhiX error r2	Average % mismatches between the spiked-in PhiX read 2 and the PhiX reference
Organism	Sample's organism according to submitter
Reference	Reference sequence (genome, transcriptome, contigs...) to which the reads have been mapped
Avg % unique	Average % of reads aligning to a single location in the reference
Avg % unmapped	Average % of reads not aligning to any location in the reference
Avg % duplicate	Average % of read-pairs (or reads, for single-end runs) that map exactly at the same location in the reference as another read-pair
Avg % difference r1	Average % mismatches between read 1 and the reference
Avg % difference r2	Average % mismatches between read 2 and the reference
Avg alignment insert size	Average mapping distance between read 1 and read 2
Avg BS conversion efficiency	Average % of C -> T conversion. Only computed for bisulphite methylation experiments
Mean coverage	Mean coverage (read depth) of the uniquely mappable reference (or target regions if capture or selection was carried out)
Median coverage	Median coverage (read depth) of the uniquely mappable reference (or target regions if capture or selection was carried out)
c10	% of the mappable reference (or target regions if capture or selection was carried out) with at least 10x of coverage
c15	% of the mappable reference (or target regions if capture or selection was carried out) with at least 15x of coverage
c30	% of the mappable reference (or target regions if capture or selection was carried out) with at least 30x of coverage
Specificity	% of trimmed yield bases mapping to the mappable target regions. Only computed if selection or capture was carried out
Enrichment	Trimmed yield mapping inside the target regions versus trimmed yield mapping outside the target regions. Corrected by the length of the target regions versus the length of the non-target regions. Only mappable positions are taken into account and is only computed if selection or capture was carried out
