# Supplementary material for: Comparative Mitogenomics Reveals Intron Dynamics and Mitochondrial Gene Expression Shifts in Domesticated and Wild Pleurotus ostreatus
Source: J Fungi (Basel). 2026 Jan 20;12(1):75. doi: 10.3390/jof12010075 (PMC12842788; doi:10.3390/jof12010075)
Supplement: Supplementary file 1 [file jof-12-00075-s001.zip › Table S3_Codon usage of tRNAs.xlsx]

## Sheet: Table S3
Table S3: Codon usage of tRNA genes in mitogenomes of the P. ostreatus strains (dkN001, dkF515 and dkN009).
Strains	tRNA gene with anticodon sequence 5' to 3'	Start (nt)	End (nt)	Strand	Codon sequence	Length		Strain	Amino acid coding	Start (nt)	End (nt)	Strand	Codon sequence	Length	Secondary structure different to dkN001		Strain	tRNA gene	Start (nt)	End (nt)	Strand	Codon sequence	Length	Secondary structure different to dkN001
dkN001	trnA(ugc)	57448	57518	-	GCA	71		dk_F515	trnA(ugc)	62079	62149	-	GCA	71			dkN009	trnA(ugc)	62991	63061	+	GCA	71
dkN001	trnC(gca)	34572	34645	+	UGC	74		dk_F515	trnC(gca)	36477	36550	+	UGC	74			dkN009	trnC(gca)	37329	37402	+	UGC	74
dkN001	trnD(guc)	31700	31772	+	GAC	73		dk_F515	trnD(guc)	25489	25561	-	GAC	73			dkN009	trnD(guc)	26449	26521	+	GAC	73
dkN001	trnE(uuc)	64500	64571	+	GAA	72		dk_F515	trnE(uuc)	71330	71401	+	GAA	73			dkN009	trnE(uuc)	72283	72354	-	GAA	72
dkN001	trnF(gaa)	25744	25815	+	UUC	72		dk_F515	trnF(gaa)	32616	32687	-	UUC	72			dkN009	trnF(gaa)	33435	33506	-	UUC	72
dkN001	trnG(ucc)	53400	53471	+	GGA	72		dk_F515	trnG(ucc)	58435	58506	+	GGA	72			dkN009	trnG(ucc)	59346	59417	-	GGA	72
dkN001	trnH_0(gug)	17662	17733	+	CAC	73		dk_F515	trnH(gug)	18060	18131	+	CAC	73			dkN009	trnH(gug)	19020	19091	-	CAC	73	Yes
dkN001	trnI(gau)	42065	42135	+	AUC	71		dk_F515	trnI(gau)	43749	43819	+	AUC	71			dkN009	trnI(gau)	44637	44707	-	AUC	71
dkN001	trnK(uuu)	16988	17060	+	AAA	73		dk_F515	trnK(uuu)	17376	17448	+	AAA	73			dkN009	trnK(uuu)	18336	18408	-	AAA	73
dkN001	trnL1(uag)	30506	30588	+	CUA	83		dk_F515	trnL1(uag)	27824	27906	-	CUA	83	Yes		dkN009	trnL1(uag)	28783	28865	-	CUA	81	Yes
dkN001	trnL2(uaa)	63955	64039	+	UUA	85		dk_F515	trnL2(uaa)	70821	70905	+	UUA	85			dkN009	trnL2(uaa)	71774	71858	-	UUA	85
dkN001	trnM1(cau)	26786	26858	+	AUG	73		dk_F515	trnM1(cau)	71183	71255	+	AUG	73			dkN009	trnM1(cau)	32370	32442	-	AUG	73
dkN001	trnM2(cau)	64351	64423	+	AUG	73		dk_F515	trnM2(cau)	31553	31625	-	AUG	73			dkN009	trnM2(cau)	72136	72208	+	AUG	73
dkN001	trnN(guu)	63621	63693	+	AAC	73		dk_F515	trnN(guu)	70492	70564	+	AAC	73			dkN009	trnN(guu)	71445	71517	+	AAC	73
dkN001	trnP(ugg)	57561	57635	-	CCA	75		dk_F515	trnP(ugg)	62191	62265	-	CCA	75			dkN009	trnP(ugg)	63103	63177	+	CCA	75
dkN001	trnQ(uug)	16841	16913	+	CAA	73		dk_F515	trnQ(uug)	17229	17301	+	CAA	73			dkN009	trnQ(uug)	18189	18261	+	CAA	73
dkN001	trnR1(ucu)	35102	35172	+	AGA	71		dk_F515	trnR1_0(ucu)	36930	37000	+	AGA	71			dkN009	trnR1(ucu)	37802	37872	+	AGA	71
dkN001	trnR2(ucg)	31113	31186	+	CGA	74		dk_F515	trnR2(ucg)	27108	27181	+	CGA	74			dkN009	trnR2(ucg)	28068	28141	-	CGA	74
dkN001	trnS1(gcu)	64814	64895	+	AGC	82		dk_F515	trnS1(gcu)	71646	71727	+	AGC	82			dkN009	trnS1(gcu)	72599	72680	-	AGC	82
dkN001	trnS2(uga)	27430	27515	+	UCA	86		dk_F515	trnS2(uga)	30992	31077	-	UCA	86			dkN009	trnS2(uga)	31810	31895	+	UCA	86
dkN001	trnT(ugu)	25881	25952	+	ACA	72		dk_F515	trnT(ugu)	32476	32547	-	ACA	72			dkN009	trnT(ugu)	33294	33365	+	ACA	72
dkN001	trnV(uac)	30166	30236	+	GUA	71		dk_F515	trnV(uac)	28140	28210	-	GUA	71			dkN009	trnV(uac)	29099	29169	+	GUA	71
dkN001	trnW(cca)	35651	35723	+	UGG	73		dk_F515	trnW(cca)	37465	37537	+	UGG	73			dkN009	trnW(cca)	38337	38409	+	UGG	73
dkN001	trnY(gua)	26565	26649	+	UAC	85		dk_F515	trnY(gua)	31760	31844	-	UAC	85			dkN009	trnY(gua)	32577	32661	+	UAC	85
