# Supplementary material for: Comparative Mitogenomics Reveals Intron Dynamics and Mitochondrial Gene Expression Shifts in Domesticated and Wild Pleurotus ostreatus
Source: J Fungi (Basel). 2026 Jan 20;12(1):75. doi: 10.3390/jof12010075 (PMC12842788; doi:10.3390/jof12010075)
Supplement: Supplementary file 1 [file jof-12-00075-s001.zip › Table S4_Duplicated sequences intra mitogenomes.xlsx]

## Sheet: Table S4_duplicated sequences i
Table S4: Local BLAST analysis of the mitogenomes of four P. ostreatus strains against themselves.
Strain	Identitie (%)	Aligned length (bp)	Mismatched bases (bp)	Gaps (bp)	From	To	From	To
dkN001	100000	41	0	0	29756	29796	26280	26240
dkN001	89189	74	0	2	47949	48014	22134	22207
dkN001	87838	74	3	2	34795	34862	30893	30966
dkN001	94737	76	2	1	59151	59224	59033	59108
dkN001	89535	86	9	0	47948	48033	17418	17503
dkN001	86598	97	10	1	31922	32018	17938	18031
dkN001	73643	129	26	5	55706	55834	19812	19932
dkN001	80184	217	41	2	52798	53012	14289	14505
Strain	Identitie (%)	Aligned length (bp)	Mismatched bases (bp)	Gaps (bp)	From	To	From	To
dkN009	100000	35	0	0	33764	33798	44357	44391
dkN009	94872	39	2	0	28498	28536	29539	29577
dkN009	95349	43	1	1	29534	29575	44399	44357
dkN009	90909	44	4	0	57978	58021	28535	28492
dkN009	89362	47	1	1	52666	52712	61628	61670
dkN009	90196	51	4	1	36397	36447	70910	70861
dkN009	98077	52	1	0	33748	33799	29591	29540
dkN009	94444	54	0	1	70826	70879	37629	37579
dkN009	92727	55	4	0	29537	29591	58017	57963
dkN009	85484	62	6	1	32929	32987	16212	16151
dkN009	84615	65	7	2	20225	20286	24386	24450
dkN009	91176	68	6	0	57947	58014	33732	33799
dkN009	98780	82	1	0	64833	64914	23865	23946
dkN009	84146	82	5	5	16142	16220	17807	17883
dkN009	97590	83	2	0	48750	48832	17801	17883
dkN009	79310	87	9	3	18794	18874	17807	17890
dkN009	89888	89	2	2	15424	15512	17802	17883
dkN009	76042	96	11	3	16143	16236	33015	32930
dkN009	92000	100	1	3	16126	16225	18778	18870
dkN009	78000	100	8	5	15424	15517	18779	18870
dkN009	87129	101	9	3	27020	27120	19292	19388
dkN009	79412	102	15	3	48749	48848	18761	18858
dkN009	91346	104	5	2	48746	48848	37171	37071
dkN009	90476	105	3	2	48751	48848	15424	15528
dkN009	76415	106	2	3	37062	37167	17883	17801
dkN009	76415	106	14	4	18773	18870	48735	48837
dkN009	83333	108	7	4	16142	16243	15431	15533
dkN009	83898	118	7	4	15420	15533	37175	37066
dkN009	77966	118	16	5	18744	18858	16126	16236
dkN009	75207	121	13	4	15424	15531	18745	18861
dkN009	83200	125	13	5	48740	48859	16126	16247
dkN009	80800	125	12	3	55389	55510	48895	49010
dkN009	74419	129	24	6	21187	21307	61590	61717
dkN009	100000	141	0	0	51813	51953	51954	52094
dkN009	78621	145	20	6	37057	37194	18870	18730
dkN009	72727	154	0	2	37046	37199	16236	16125
dkN009	81227	554	96	4	55466	56019	58265	58810
Strain	Identitie (%)	Aligned length (bp)	Mismatched bases (bp)	Gaps (bp)	From	To	From	To
dk_F515	94872	39	2	0	28580	28618	27539	27577
dk_F515	97674	43	1	0	32929	32971	28773	28731
dk_F515	95349	43	2	0	57052	57094	28773	28731
dk_F515	90909	44	4	0	27533	27576	57110	57067
dk_F515	93478	46	0	1	69881	69926	36733	36691
dk_F515	91304	46	3	1	43463	43508	27581	27537
dk_F515	89362	47	1	1	60716	60758	51755	51801
dk_F515	90196	51	4	1	69908	69957	35630	35580
dk_F515	98077	52	1	0	32929	32980	28632	28581
dk_F515	94545	55	3	0	57052	57106	28632	28578
dk_F515	92647	68	5	0	57036	57103	32913	32980
dk_F515	83099	71	4	2	49930	49992	43373	43443
dk_F515	97561	82	1	1	63921	64001	22906	22987
dk_F515	83333	84	9	3	49905	49987	43373	43452
dk_F515	84884	86	4	5	36244	36323	16923	16841
dk_F515	80460	87	8	3	17834	17914	16847	16930
dk_F515	90909	88	3	3	16838	16923	15176	15260
dk_F515	91011	89	1	2	16842	16923	14454	14542
dk_F515	89888	89	3	3	49818	49906	16841	16923
dk_F515	90110	91	1	1	47862	47952	16841	16923
dk_F515	78000	100	8	5	17819	17910	14454	14547
dk_F515	87129	101	9	3	26060	26160	18332	18428
dk_F515	83654	104	6	2	49808	49911	17818	17910
dk_F515	91667	108	4	3	47863	47968	14454	14558
dk_F515	88393	112	3	5	15180	15283	14454	14563
dk_F515	82143	112	7	5	47858	47968	36327	36228
dk_F515	88136	118	5	3	47862	47979	15179	15287
dk_F515	82203	118	16	2	17784	17898	15161	15276
dk_F515	75630	119	13	4	47862	47968	17784	17898
dk_F515	75207	121	13	4	17785	17901	14454	14561
dk_F515	80328	122	16	3	36227	36346	17899	17784
dk_F515	76613	124	10	4	36228	36348	14558	14451
dk_F515	88000	125	6	3	36228	36349	15276	15158
dk_F515	80800	125	12	3	54479	54600	48015	48130
dk_F515	81890	127	7	5	49802	49923	36342	36227
dk_F515	74419	129	24	6	60678	60805	20228	20348
dk_F515	76923	130	13	4	49833	49957	47861	47978
dk_F515	82443	131	14	4	49797	49927	14442	14563
dk_F515	76296	135	17	7	49815	49947	36349	36228
dk_F515	74820	139	18	5	49803	49936	17784	17910
dk_F515	100000	141	0	0	28731	28871	28590	28730
dk_F515	76023	171	19	6	49807	49974	15155	15306
dk_F515	81047	554	97	4	57354	57899	54556	55109
