# Supplementary material for: Comparative Mitogenomics Reveals Intron Dynamics and Mitochondrial Gene Expression Shifts in Domesticated and Wild Pleurotus ostreatus
Source: J Fungi (Basel). 2026 Jan 20;12(1):75. doi: 10.3390/jof12010075 (PMC12842788; doi:10.3390/jof12010075)
Supplement: Supplementary file 1 [file jof-12-00075-s001.zip › Table S5_Tandem Repeats in mitogenomes.xlsx]

## Sheet: Tabla S5
Table S5: Tandem repeats detected in the dkN001, dkN009 and dkF515 mitogenomes of P. ostreatus using the online program Tandem Repeats Finder.
Strain	Start-End position in mitogenome	Period size of repeat	Number of copies aligned with the consensus pattern	Size of Consensus Pattern	Percent of matches between adjacen copies overall	Percent of indels between adjacent copies overalll	Alignment Score ≥ 50	Entropy measure based on percent commposition (0-2)	Consensus patterns
dkN001	1425--1466	21	2	20	95	4	75	0.65	TTATTTTTATTTTATTTTTT
dkN001	5102--5166	7	9.3	7	100	0	130	0.85	TTTTTAA
dkN001	9918--9962	20	2.2	20	84	11	56	1.28	TATATGTGATTTAATATTAA
dkN001	14078--14135	8	7.2	8	98	0	107	1.61	TCCTCCGG
dkN001	14842--14881	17	2.4	17	83	4	55	1.34	ATTTTAATTTAATTAAG
dkN001	16713--16762	18	2.8	18	85	11	59	0.82	ATAAAAATATAAAAAAAT
dkN001	17155--17180	11	2.4	11	100	0	52	1.25	AAGAATATTAA
dkN001	17394--17450	8	7.1	8	93	0	96	1.9	CTGCTATG
dkN001	22124--22157	8	4.2	8	92	0	59	1.89	GCTGCTAT
dkN001	22167--22197	8	3.9	8	100	0	62	1.48	CCTCCGGT
dkN001	22908--22971	32	2	32	100	0	128	1.47	TAAAATATAAAATATTTAAGGTATAAAATAGC
dkN001	26248--26299	8	6.5	8	100	0	104	1.89	CTGCTACG
dkN001	26982--27011	15	2	15	100	0	60	1.27	AATTAAGTATATTTT
dkN001	27530--27589	26	2.2	25	82	11	66	0.93	ATATAATTAAAAATAATATTAAAAA
dkN001	29711--29737	8	3.4	8	100	0	54	1.48	TCCTCCGG
dkN001	29756--29788	8	4.1	8	100	0	66	1.89	GCGTAGCA
dkN001	30289--30330	18	2.3	18	100	0	84	1.55	TCCTTCGGGTCCTTCGGT
dkN001	30754--30822	32	2.2	32	94	0	120	1.39	CTTTTTTATTAAGCTATAAAAATAAATTTTAT
dkN001	31800--31845	24	2	23	86	4	65	1.01	TAAAATAAACAAAAAAAATAAAA
dkN001	31880--31923	15	2.9	15	83	12	63	0.68	TAAAAAAAAATAAAA
dkN001	31880--31919	11	3.8	11	90	6	57	0.67	TAAAATAAAAA
dkN001	32274--32364	10	9.1	10	100	0	182	1.36	TTATTACAAA
dkN001	32349--32428	28	3	27	80	5	90	1.45	ACAAATTAATACAAAAAAAATAGTATA
dkN001	32446--32485	13	3.1	13	92	0	71	1.3	ATTTTAAAGAAAT
dkN001	33558--33592	6	5.8	6	100	0	70	1.45	TTACTA
dkN001	34364--34401	8	4.8	8	93	0	67	1.88	AGCAGCAT
dkN001	35873--35986	56	2	56	98	0	219	1.37	AACAAAAATAACAGAAATAATAGTATATAAATATATAACAGAAATAACAATATATA
dkN001	35985--36026	17	2.6	16	88	3	57	1.17	AATATAAAAGAGAAAT
dkN001	36045--36194	31	4.9	29	81	12	160	1.03	AATAAAAATAAATAATAAATAAATAAAGA
dkN001	39073--39108	16	2.2	17	90	5	56	0.98	TAAAATATATACAAAAA
dkN001	41447--41487	8	5.1	8	96	0	73	1.84	CTCCTATG
dkN001	41668--41767	8	12.5	8	100	0	200	1.9	CTGCTATG
dkN001	42224--42268	21	2.1	21	100	0	90	1.21	TAAATAAAATTATTGTTATAA
dkN001	46040--46093	8	6.8	8	91	0	90	1.89	GCTGCTAT
dkN001	47948--47972	8	3.1	8	100	0	50	1.91	CTGCTATG
dkN001	48035--48078	8	5.5	8	94	0	79	1.9	GCTGCTAT
dkN001	48537--48571	16	2.1	17	89	5	54	1.02	AAATATTAAAAAACAAA
dkN001	49512--49673	6	27	6	89	2	236	0.99	AAATAT
dkN001	52233--52328	10	9.6	10	100	0	192	0.88	TAATAAAAAT
dkN001	54038--54109	35	2.1	35	100	0	144	1.62	TAAAGAAAAGTATTTCTCTTTTTTATTATAGTATG
dkN001	57150--57214	15	4.3	15	100	0	130	1.44	TACTATACTATAATT
dkN001	57243--57274	12	2.7	12	100	0	64	1.23	TATAAATATAAG
dkN001	57372--57440	14	5.2	13	75	17	63	1.18	TTTATAAAATAAA
dkN001	57654--57695	19	2.2	19	86	0	57	1.34	AAATACTTTATAAATCTTT
dkN001	58931--58965	12	3.1	12	92	8	56	0.72	TTTTGTTGTTGT
dkN001	59043--59224	58	3.1	58	99	0	355	1.65	CCTGCCCTATCCCAAATCATTACTTTCTTTTACACCCTATACATTACCCTCACTTTAC
dkN001	60823--60878	13	4.3	13	85	12	71	0.68	AAAATAAAAAATA
dkN001	63060--63099	13	3.1	13	92	0	71	1.84	ATCCTCCGGCTGC
dkN001	63111--63167	30	1.9	30	100	0	114	1.52	GGAAAAGAGATTTTAAAGTTAGTTTTTTTT
dkN001	63339--63364	8	3.2	8	100	0	52	1.89	AGCGTAGC
dkN001	63539--63574	6	6	6	100	0	72	1.46	AGTAAT
dkN001	64167--64253	44	2	43	86	10	124	0.78	TAAAAAAAAAATAAAAATAAAATAAATAATAAAAAAATAAAAA
dkN001	64779--64810	13	2.5	13	94	0	55	1.36	AAATTAAATAACC
Strain	Start-End position in mitogenome	Period size of repeat	Number of copies aligned with the consensus pattern	Size of Consensus Pattern	Percent of matches between adjacen copies overall	Percent of indels between adjacent copies overalll	Alignment Score ≥ 50	Entropy measure based on percent commposition (0-2)	Consensus patterns
dkN009	5818--5855	8	4.8	8	90	9	60	0.63	TTTTTATT
dkN009	8243--8286	7	6.3	7	94	0	79	0.88	TTTTTAA
dkN009	12858--12902	20	2.2	20	84	11	56	1.28	TATATGTGATTTAATATTAA
dkN009	14823--14848	9	2.9	9	100	0	52	1.82	CCTACGGCT
dkN009	15481--15533	25	2.3	22	80	9	61	1.92	GATGCTAAGCCTCGGACCGGCT
dkN009	16142--16181	21	1.9	21	100	0	80	1.59	CTGCTATGCTCCTCTCCTCTC
dkN009	16186--16236	25	2	25	100	0	102	1.84	GGTGCTAACCGCCTCCGGACCGGCT
dkN009	17801--17832	16	2	16	100	0	64	1.68	CCTCTCCTGCTATGCT
dkN009	18066--18115	18	2.7	19	82	11	61	0.91	ATAAAAATATAAAAAAAAT
dkN009	18503--18528	11	2.4	11	100	0	52	1.25	AAGAATATTAA
dkN009	18730--18794	18	3.7	18	78	14	82	1.67	TCCTCTGCTATGCCCCTC
dkN009	18794--18827	16	2.1	16	89	10	52	1.65	CTGCTATGCTCCTCTC
dkN009	21787--21821	15	2.3	15	95	0	61	1.55	ATTCTAAAACTCTTA
dkN009	23857--23897	15	2.7	16	74	11	50	1.22	ATTTAAAACTTAAAAA
dkN009	25473--25543	36	2	36	83	5	90	1.75	GAAAGCGACACAGAACTGAATAATGAAAATTTAAAT
dkN009	27377--27463	27	3.2	27	88	3	129	1.39	TATTACAAATTAATACAAACAAAATAG
dkN009	27497--27538	13	3.2	13	96	0	75	1.21	ATATTTTAAAGAA
dkN009	29536--29613	39	2	39	95	2	140	1.92	AGGCTCCGACCCAAACCATCCTACGGCAGGACGTATAAA
dkN009	32220--32251	16	2	16	100	0	64	1.41	AAAATATACTTAATTC
dkN009	32938--32969	16	2	16	93	0	55	1.87	CCGGAGGCGCTTAGCA
dkN009	33833--33868	18	2.1	16	90	10	54	0.96	TTAAATTTAATTATTA
dkN009	36424--36470	24	2	24	100	0	94	1.83	GGTTTGGCTCGGTGTATCCCGGAT
dkN009	37045--37113	25	2.8	25	100	0	138	1.79	CCAGCCGGTCCGGAGGCGGTTAGCA
dkN009	37136--37169	16	2.1	16	100	0	68	1.65	AGCATAGCAGGAGAGG
dkN009	37527--37567	16	2.4	17	92	8	66	1.63	GAGGAGCATAGCAAGGA
dkN009	37594--37629	8	4.5	8	100	0	72	1.9	GCAGCATA
dkN009	38566--38623	27	2.1	27	100	0	116	1.48	ATAACAGAAATAACAGTATATAAATAT
dkN009	38635--38677	5	8.6	5	94	0	77	1.4	ATAGA
dkN009	38845--38985	70	2	70	98	0	273	1.5	TAAAAAATATCTTTATAAAATAAAAATTCTTTAACTCTTATCTTATCTTCTAATACCTTAATTTATTAGT
dkN009	44039--44088	8	6.2	8	88	0	73	1.91	CTGCTATG
dkN009	44274--44341	8	8.5	8	93	0	118	1.89	CTGCTATG
dkN009	44796--44840	21	2.1	21	100	0	90	1.21	TAAATAAAATTATTGTTATAA
dkN009	48803--48848	25	2	24	87	12	69	1.88	TGCTAACGCCTCCGGACCGGCTGG
dkN009	50707--50757	8	6.4	8	95	0	93	1.9	CTGCTATG
dkN009	51222--51253	16	2	16	93	0	55	1.3	TATTAAAAAGAAAAAG
dkN009	52335--52367	12	2.5	13	90	9	50	0.87	AAATAAAAATATA
dkN009	52552--52599	11	4.3	11	91	2	60	1.13	AAAAATAAAAC
dkN009	56119--56158	21	1.9	21	85	10	55	1.44	TAATTTTCAAATATGTTTATC
dkN009	58009--58040	9	3.6	9	100	0	64	1.82	GTAGGAGCC
dkN009	59434--59460	13	2.1	13	100	0	54	0.95	TTTATTTAATAAT
dkN009	62746--62787	18	2.4	18	88	4	59	1.49	CTATAAATAGAATTATAA
dkN009	62864--62906	19	2.2	20	84	12	54	1.41	TTATATTCTTTATAAAAAGT
dkN009	65141--65281	58	2.4	59	91	2	223	1.6	CCTACTCCCAAATCATTACTTTCTTTTACACCCTATACATCTCCCACCACTTTACCTTA
dkN009	65352--65390	19	2	19	90	5	60	0.89	TAAAAATATAAATATAAAA
dkN009	66805--66851	13	3.8	13	86	5	62	0.75	AAATAAATAATAA
dkN009	70762--70860	8	12.4	8	100	0	198	1.9	CTGCTATG
dkN009	70974--71005	15	2.1	15	100	0	64	0.9	AATTTATTTTTATTT
dkN009	71086--71110	8	3.1	8	100	0	50	1.91	GCATAGCA
dkN009	71371--71400	6	5	6	100	0	60	1.46	AGTAAT
dkN009	71886--71932	22	2.1	23	88	4	69	0.97	AATATAATATTATATAATAAATA
dkN009	71970--72063	6	15.7	6	77	18	90	0.89	TAAAAA
dkN009	72564--72595	13	2.5	13	100	0	64	1.42	AAATTAACTAACC
Strain	Start-End position in mitogenome	Period size of repeat	Number of copies aligned with the consensus pattern	Size of Consensus Pattern	Percent of matches between adjacen copies overall	Percent of indels between adjacent copies overalll	Alignment Score ≥ 50	Entropy measure based on percent commposition (0-2)	Consensus patterns
dkF515	5820--5858	8	4.8	8	87	12	53	0.62	TTTTTATT
dkF515	8246--8289	7	6.3	7	94	0	79	0.88	TTTTTAA
dkF515	11902--11946	20	2.2	20	84	11	56	1.28	TATATGTGATTTAATATTAA
dkF515	14511--14563	25	2.3	22	80	9	61	1.92	GATGCTAAGCCTCGGACCGGCT
dkF515	15159--15212	18	3.1	18	84	10	85	1.63	CTCCTCTCCTCTGCTATG
dkF515	15231--15276	25	2	24	87	12	69	1.88	TGCTAACGCCTCCGGACCGGCTGG
dkF515	16841--16872	16	2	16	100	0	64	1.68	CCTCTCCTGCTATGCT
dkF515	17106--17155	18	2.7	19	82	11	61	0.91	ATAAAAATATAAAAAAAAT
dkF515	17770--17834	18	3.7	18	78	14	82	1.67	TCCTCTGCTATGCCCCTC
dkF515	20828--20862	15	2.3	15	95	0	61	1.55	ATTCTAAAACTCTTA
dkF515	22898--22938	15	2.7	16	74	11	50	1.22	ATTTAAAACTTAAAAA
dkF515	24514--24584	36	2	36	83	5	90	1.75	GAAAGCGACACAGAACTGAATAATGAAAATTTAAAT
dkF515	26417--26503	27	3.2	27	88	3	129	1.39	TATTACAAATTAATACAAACAAAATAG
dkF515	26537--26578	13	3.2	13	96	0	75	1.21	ATATTTTAAAGAA
dkF515	28590--28871	141	2	141	100	0	564	1.99	AACCATCCTACGGCAGGATGTATAAAAGGCTCCGACCCAAACCATCCTACGGCAGGCGTATAAAAAGGCAGAGGGGGGGGGTTAAATTCAATATTTTTTATTTTCCAGCAGCACTTTCCAGTACAGCTACCTTGCTATGAC
dkF515	31403--31434	16	2	16	100	0	64	1.41	AAAATATACTTAATTC
dkF515	32121--32152	16	2	16	100	0	64	1.88	CCGGAGGCGCTTAGCA
dkF515	33016--33051	18	2.1	16	90	10	54	1.13	TTAAATTTAATTATTA
dkF515	35607--35653	24	2	24	95	0	85	1.81	GGTTTGGCTCGGTGTATCCCGGAT
dkF515	36290--36348	18	3.1	18	86	13	91	1.6	AGCATAGCAGAGGAGAGG
dkF515	36706--36757	8	6.5	8	100	0	104	1.9	GCAGCATA
dkF515	37694--37751	27	2.1	27	100	0	116	1.48	ATAACAGAAATAACAGTATATAAATAT
dkF515	37763--37805	5	8.6	5	94	0	77	1.4	ATAGA
dkF515	37973--38113	70	2	70	98	0	273	1.5	TAAAAAATATCTTTATAAAATAAAAATTCTTTAACTCTTATCTTATCTTCTAATACCTTAATTTATTAGT
dkF515	43167--43216	8	6.2	8	88	0	73	1.91	CTGCTATG
dkF515	43402--43453	8	6.5	8	95	0	95	1.9	CTGCTATG
dkF515	43908--43952	21	2.1	21	100	0	90	1.21	TAAATAAAATTATTGTTATAA
dkF515	47923--47968	25	2	24	87	12	69	1.88	TGCTAACGCCTCCGGACCGGCTGG
dkF515	49872--49947	25	3	25	100	0	152	1.84	GGTGCTAACCGCCTCCGGACCGGCT
dkF515	49944--49987	8	5.5	8	100	0	88	1.9	GCTGCTAT
dkF515	50452--50483	16	2	16	93	0	55	1.3	TATTAAAAAGAAAAAG
dkF515	51424--51456	12	2.5	13	90	9	50	0.87	AAATAAAAATATA
dkF515	51641--51688	11	4.3	11	91	2	60	1.13	AAAAATAAAAC
dkF515	55209--55248	21	1.9	21	85	10	55	1.44	TAATTTTCAAATATGTTTATC
dkF515	57098--57129	9	3.6	9	100	0	64	1.82	GTAGGAGCC
dkF515	58523--58549	13	2.1	13	100	0	54	0.95	TTTATTTAATAAT
dkF515	61834--61875	18	2.4	18	88	4	59	1.49	CTATAAATAGAATTATAA
dkF515	61952--61994	19	2.2	20	84	12	54	1.41	TTATATTCTTTATAAAAAGT
dkF515	62039--62065	8	3.4	8	100	0	54	0.95	TTAATTAT
dkF515	64144--64178	12	3.1	12	92	8	56	0.72	TTTTGTTGTTGT
dkF515	64471--64509	19	2	19	90	5	60	0.89	TAAAAATATAAATATAAAA
dkF515	65924--65970	13	3.8	13	86	5	62	0.75	AAATAAATAATAA
dkF515	69881--69907	8	3.4	8	100	0	54	1.89	CTGCTATG
dkF515	70021--70052	15	2.1	15	100	0	64	0.9	AATTTATTTTTATTT
dkF515	70133--70157	8	3.1	8	100	0	50	1.91	GCATAGCA
dkF515	70418--70447	6	5	6	100	0	60	1.46	AGTAAT
dkF515	70933--70979	22	2.1	23	88	4	69	0.97	AATATAATATTATATAATAAATA
dkF515	71017--71106	13	7.4	12	81	13	71	0.89	TAAAAAAAAAGA
dkF515	71611--71642	13	2.5	13	100	0	64	1.42	AAATTAACTAACC
