# Supplementary material for: Comparative Mitogenomics Reveals Intron Dynamics and Mitochondrial Gene Expression Shifts in Domesticated and Wild Pleurotus ostreatus
Source: J Fungi (Basel). 2026 Jan 20;12(1):75. doi: 10.3390/jof12010075 (PMC12842788; doi:10.3390/jof12010075)
Supplement: Supplementary file 1 [file jof-12-00075-s001.zip › Table S6 _Transposon Elements.xlsx]

## Sheet: Table S6
Tabla S6: Footprints of transposable elements in mitogenomes of dkN001, dkN009 and dkF515 strains
		dkN001 strain			dkN009 strain			dkF515 strain
Transposon element	Type	Number of fragments	Total Length (bp)	Percentage of total mitogenome	Number of fragments	Total Length (bp)	Percentage of total mitogenome	Number of fragments	Total Length (bp)	Percentage of total mitogenome
DNA transposon	Helitron	1	229	0.35	1	229	0.31	1	230	0.31
	Mariner/Tc1	1	358	0.54	1	34	0.04	1	34	0.04
	Hat	3	1.073	0.38	5	1.143	1.56	5	3.76	5.21
	Zator	1	254	1.64
LTR retrotransposon	Copia	8	1.278	1.95	10	3.783	5.17	8	2.377	3.29
	Gypsy	19	8.869	13.58	22	10.516	0.14	20	10.391	0.14
	DIRS				1	104	14.38	1	104	14.40
